# Supplementary material for: Time Development in the Early History of Social Networks: Link Stabilization, Group Dynamics, and Segregation
Source: PLoS One. 2014 Nov 17;9(11):e112775. doi: 10.1371/journal.pone.0112775 (PMC4234624; doi:10.1371/journal.pone.0112775)
Supplement: File S2 — Anonymized data, node attributes, and R-functions. Unweighted, directed networks, with consistent node id's for all course weeks, attributes for each node in each network, and R-functions developed for this study. (ZIP) [file pone.0112775.s002.zip]

Archive with 10 entries (9 files):
- scriptsFunctionsData/
- scriptsFunctionsData/courseWeek2.net
- scriptsFunctionsData/courseWeek3.net
- scriptsFunctionsData/courseWeek4.net
- scriptsFunctionsData/courseWeek5.net
- scriptsFunctionsData/courseWeek7.net
- scriptsFunctionsData/courseWeek8.net
- scriptsFunctionsData/courseWeek9.net
- scriptsFunctionsData/functions.r
- scriptsFunctionsData/genderSectionGrade.r
