# Supplementary material for: Time Development in the Early History of Social Networks: Link Stabilization, Group Dynamics, and Segregation
Source: PLoS One. 2014 Nov 17;9(11):e112775. doi: 10.1371/journal.pone.0112775 (PMC4234624; doi:10.1371/journal.pone.0112775)
Supplement: File S2 — Anonymized data, node attributes, and R-functions. Unweighted, directed networks, with consistent node id's for all course weeks, attributes for each node in each network, and R-functions developed for this study. (ZIP) [file pone.0112775.s002.zip › scriptsFunctionsData/courseWeek2.net]

*Vertices 102
1 "1"
2 "2"
3 "3"
4 "4"
5 "6"
6 "8"
7 "9"
8 "10"
9 "13"
10 "14"
11 "15"
12 "16"
13 "18"
14 "19"
15 "20"
16 "22"
17 "24"
18 "25"
19 "26"
20 "30"
21 "31"
22 "32"
23 "33"
24 "34"
25 "36"
26 "38"
27 "39"
28 "40"
29 "41"
30 "44"
31 "46"
32 "48"
33 "49"
34 "50"
35 "54"
36 "56"
37 "59"
38 "62"
39 "63"
40 "64"
41 "66"
42 "72"
43 "73"
44 "74"
45 "77"
46 "79"
47 "81"
48 "82"
49 "84"
50 "86"
51 "88"
52 "91"
53 "92"
54 "93"
55 "94"
56 "96"
57 "97"
58 "98"
59 "101"
60 "102"
61 "103"
62 "107"
63 "109"
64 "110"
65 "111"
66 "113"
67 "117"
68 "120"
69 "121"
70 "122"
71 "125"
72 "126"
73 "127"
74 "131"
75 "132"
76 "133"
77 "134"
78 "135"
79 "138"
80 "140"
81 "143"
82 "144"
83 "145"
84 "146"
85 "147"
86 "149"
87 "151"
88 "152"
89 "154"
90 "164"
91 "167"
92 "168"
93 "171"
94 "169"
95 "170"
96 "174"
97 "176"
98 "180"
99 "182"
100 "184"
101 "185"
102 "186"
*Arcs
1 8 1
1 16 1
3 11 1
3 68 1
12 15 1
12 64 1
12 99 1
13 14 1
13 35 1
13 44 1
16 8 1
16 46 1
16 51 1
16 68 1
16 73 1
16 90 1
16 93 1
16 96 1
16 98 1
17 89 1
19 10 1
19 12 1
19 54 1
20 62 1
21 62 1
21 77 1
21 96 1
23 34 1
23 59 1
23 69 1
23 74 1
23 84 1
24 7 1
25 55 1
25 58 1
25 79 1
25 99 1
27 30 1
27 67 1
28 22 1
28 91 1
32 20 1
32 81 1
32 82 1
34 23 1
34 29 1
34 32 1
34 39 1
34 84 1
34 91 1
36 28 1
36 90 1
40 18 1
40 39 1
43 5 1
52 48 1
52 71 1
52 97 1
55 25 1
55 31 1
55 38 1
55 53 1
55 57 1
56 7 1
61 54 1
61 58 1
61 85 1
62 9 1
62 15 1
62 19 1
62 20 1
62 21 1
62 32 1
62 33 1
62 37 1
62 40 1
62 42 1
62 46 1
62 49 1
62 51 1
62 63 1
62 64 1
62 65 1
62 66 1
62 76 1
62 77 1
62 82 1
62 90 1
62 92 1
62 93 1
62 100 1
66 9 1
66 15 1
66 55 1
66 62 1
66 63 1
66 65 1
69 4 1
69 26 1
69 41 1
69 50 1
70 31 1
76 9 1
76 40 1
76 49 1
76 62 1
76 72 1
76 90 1
76 93 1
76 99 1
80 68 1
80 87 1
80 88 1
94 5 1
94 6 1
94 9 1
94 11 1
94 19 1
94 44 1
94 45 1
94 60 1
94 78 1
94 82 1
95 86 1
99 12 1
101 2 1
101 45 1
101 47 1
101 50 1
101 61 1
101 78 1
101 87 1
102 47 1
102 49 1
102 75 1
102 83 1
