# Supplementary material for: Time Development in the Early History of Social Networks: Link Stabilization, Group Dynamics, and Segregation
Source: PLoS One. 2014 Nov 17;9(11):e112775. doi: 10.1371/journal.pone.0112775 (PMC4234624; doi:10.1371/journal.pone.0112775)
Supplement: File S2 — Anonymized data, node attributes, and R-functions. Unweighted, directed networks, with consistent node id's for all course weeks, attributes for each node in each network, and R-functions developed for this study. (ZIP) [file pone.0112775.s002.zip › scriptsFunctionsData/courseWeek3.net]

*Vertices 160
1 "1"
2 "2"
3 "3"
4 "4"
5 "5"
6 "6"
7 "7"
8 "8"
9 "9"
10 "10"
11 "11"
12 "13"
13 "14"
14 "15"
15 "16"
16 "17"
17 "18"
18 "19"
19 "20"
20 "22"
21 "23"
22 "24"
23 "25"
24 "26"
25 "29"
26 "30"
27 "31"
28 "32"
29 "33"
30 "34"
31 "36"
32 "37"
33 "38"
34 "39"
35 "40"
36 "41"
37 "42"
38 "44"
39 "45"
40 "47"
41 "48"
42 "49"
43 "53"
44 "54"
45 "55"
46 "56"
47 "57"
48 "58"
49 "59"
50 "60"
51 "61"
52 "62"
53 "63"
54 "64"
55 "66"
56 "67"
57 "68"
58 "70"
59 "71"
60 "73"
61 "74"
62 "75"
63 "77"
64 "79"
65 "81"
66 "82"
67 "83"
68 "84"
69 "85"
70 "86"
71 "87"
72 "88"
73 "89"
74 "90"
75 "91"
76 "92"
77 "93"
78 "94"
79 "95"
80 "96"
81 "97"
82 "98"
83 "99"
84 "100"
85 "101"
86 "102"
87 "103"
88 "104"
89 "105"
90 "106"
91 "107"
92 "108"
93 "109"
94 "110"
95 "111"
96 "112"
97 "113"
98 "115"
99 "116"
100 "117"
101 "118"
102 "119"
103 "120"
104 "121"
105 "122"
106 "123"
107 "124"
108 "125"
109 "126"
110 "127"
111 "128"
112 "130"
113 "131"
114 "132"
115 "133"
116 "134"
117 "135"
118 "136"
119 "137"
120 "138"
121 "139"
122 "140"
123 "141"
124 "142"
125 "143"
126 "144"
127 "145"
128 "146"
129 "147"
130 "149"
131 "150"
132 "151"
133 "152"
134 "153"
135 "156"
136 "157"
137 "158"
138 "159"
139 "163"
140 "164"
141 "165"
142 "166"
143 "167"
144 "168"
145 "171"
146 "169"
147 "170"
148 "173"
149 "174"
150 "176"
151 "177"
152 "179"
153 "180"
154 "181"
155 "182"
156 "183"
157 "184"
158 "185"
159 "186"
160 "187"
*Arcs
2 158 1
3 57 1
4 33 1
4 55 1
4 70 1
4 104 1
5 4 1
5 11 1
5 18 1
5 55 1
5 104 1
5 117 1
5 137 1
6 61 1
6 63 1
6 86 1
8 6 1
8 25 1
8 35 1
8 61 1
8 63 1
8 68 1
8 101 1
8 108 1
8 146 1
9 30 1
9 80 1
10 34 1
11 12 1
11 37 1
11 48 1
11 77 1
11 93 1
11 94 1
11 97 1
11 136 1
11 142 1
11 146 1
12 11 1
12 93 1
12 97 1
13 24 1
13 74 1
14 16 1
14 17 1
14 18 1
14 44 1
14 61 1
14 111 1
15 155 1
19 67 1
19 93 1
19 127 1
19 142 1
19 159 1
21 24 1
21 120 1
21 129 1
22 138 1
22 160 1
23 7 1
23 54 1
24 14 1
24 23 1
24 36 1
24 55 1
24 61 1
24 68 1
24 76 1
24 83 1
24 90 1
24 132 1
24 137 1
24 159 1
25 8 1
25 35 1
25 68 1
25 76 1
25 101 1
25 159 1
26 91 1
29 85 1
29 113 1
30 9 1
31 39 1
31 78 1
31 82 1
31 133 1
32 103 1
32 110 1
32 122 1
32 133 1
33 4 1
33 5 1
33 55 1
33 85 1
33 104 1
33 116 1
33 136 1
34 10 1
34 142 1
34 151 1
35 107 1
35 143 1
37 79 1
37 142 1
38 31 1
38 39 1
38 80 1
38 137 1
39 31 1
39 78 1
39 81 1
39 105 1
40 56 1
40 88 1
41 8 1
41 26 1
41 61 1
41 95 1
41 125 1
42 27 1
42 149 1
44 14 1
44 18 1
44 61 1
45 43 1
45 113 1
46 35 1
46 64 1
46 68 1
46 106 1
46 107 1
46 134 1
46 140 1
46 144 1
48 11 1
48 121 1
48 125 1
48 136 1
49 95 1
50 66 1
50 75 1
51 88 1
51 98 1
51 160 1
52 7 1
52 39 1
52 76 1
52 78 1
52 143 1
54 23 1
54 53 1
54 57 1
54 158 1
55 4 1
55 5 1
55 33 1
55 46 1
55 70 1
55 104 1
55 143 1
56 40 1
56 88 1
57 47 1
57 53 1
57 54 1
57 101 1
57 117 1
57 158 1
58 19 1
58 27 1
58 41 1
58 62 1
58 67 1
58 87 1
58 91 1
58 115 1
58 123 1
58 132 1
58 141 1
58 145 1
58 156 1
60 6 1
60 86 1
61 8 1
61 16 1
61 44 1
61 63 1
61 101 1
63 6 1
63 8 1
63 61 1
63 146 1
64 46 1
64 106 1
64 134 1
64 140 1
64 144 1
64 153 1
66 13 1
66 24 1
66 50 1
66 75 1
66 108 1
66 150 1
66 152 1
68 25 1
68 76 1
68 101 1
68 115 1
68 159 1
69 74 1
69 81 1
70 4 1
70 55 1
70 104 1
72 20 1
72 64 1
72 106 1
72 144 1
72 153 1
73 13 1
73 18 1
73 24 1
73 25 1
73 35 1
73 92 1
73 138 1
75 66 1
75 108 1
75 150 1
75 152 1
76 12 1
76 13 1
76 24 1
76 25 1
76 68 1
76 71 1
76 115 1
77 37 1
77 55 1
77 78 1
77 82 1
77 85 1
77 105 1
77 135 1
77 136 1
77 142 1
78 31 1
78 39 1
78 52 1
78 81 1
80 9 1
81 31 1
82 4 1
82 65 1
82 77 1
82 87 1
82 127 1
82 129 1
82 158 1
84 51 1
84 89 1
85 29 1
85 72 1
85 77 1
85 113 1
85 137 1
87 77 1
87 82 1
88 40 1
88 56 1
89 51 1
89 56 1
89 80 1
89 84 1
91 20 1
91 25 1
91 26 1
91 41 1
91 58 1
91 68 1
91 93 1
91 94 1
91 95 1
91 97 1
91 115 1
91 125 1
91 126 1
91 138 1
91 149 1
91 157 1
93 11 1
93 12 1
93 94 1
93 97 1
94 93 1
94 95 1
94 134 1
95 93 1
95 97 1
97 11 1
97 12 1
97 93 1
98 51 1
100 41 1
101 2 1
101 8 1
101 25 1
101 57 1
101 68 1
101 115 1
101 140 1
101 148 1
103 32 1
103 122 1
105 39 1
106 72 1
106 134 1
106 144 1
106 153 1
108 6 1
108 8 1
108 35 1
108 41 1
108 45 1
108 61 1
108 63 1
108 66 1
108 68 1
108 69 1
108 75 1
108 146 1
108 147 1
108 148 1
108 150 1
109 36 1
109 54 1
109 115 1
109 117 1
109 155 1
110 16 1
110 20 1
110 23 1
110 27 1
110 32 1
110 62 1
110 138 1
110 149 1
110 151 1
110 156 1
111 14 1
111 17 1
111 18 1
111 44 1
111 61 1
112 96 1
112 139 1
113 5 1
113 28 1
113 29 1
113 85 1
113 137 1
115 20 1
115 27 1
115 68 1
115 91 1
115 114 1
115 123 1
115 127 1
115 140 1
115 145 1
116 5 1
116 27 1
116 33 1
116 48 1
116 55 1
116 91 1
116 121 1
116 125 1
116 136 1
117 3 1
117 53 1
117 54 1
117 57 1
117 77 1
117 109 1
117 115 1
117 136 1
117 142 1
117 159 1
119 37 1
119 103 1
119 125 1
119 131 1
119 142 1
119 159 1
120 68 1
120 76 1
120 140 1
120 145 1
121 48 1
121 116 1
121 125 1
121 136 1
122 32 1
122 103 1
122 133 1
122 142 1
123 68 1
123 115 1
123 145 1
124 30 1
124 59 1
124 102 1
124 160 1
125 48 1
125 116 1
125 121 1
125 136 1
126 41 1
126 86 1
126 146 1
127 65 1
127 82 1
127 87 1
127 115 1
127 158 1
128 92 1
128 137 1
129 21 1
129 31 1
130 96 1
132 62 1
132 123 1
132 156 1
133 32 1
133 122 1
134 94 1
134 104 1
134 106 1
134 108 1
134 144 1
135 90 1
135 143 1
136 48 1
136 116 1
136 121 1
136 125 1
137 5 1
137 53 1
137 92 1
137 128 1
138 22 1
138 99 1
138 110 1
140 20 1
140 46 1
140 57 1
140 64 1
140 115 1
140 134 1
140 137 1
140 145 1
142 6 1
142 37 1
142 68 1
142 82 1
142 101 1
142 146 1
142 159 1
143 24 1
143 28 1
143 35 1
143 52 1
143 68 1
143 90 1
143 135 1
144 46 1
144 53 1
144 64 1
144 72 1
144 106 1
144 134 1
144 153 1
145 20 1
145 34 1
145 46 1
145 62 1
145 115 1
145 123 1
145 140 1
145 156 1
146 6 1
146 8 1
146 12 1
146 41 1
146 61 1
146 63 1
146 75 1
146 86 1
148 108 1
149 20 1
149 27 1
149 42 1
149 110 1
150 8 1
150 13 1
150 24 1
150 25 1
150 35 1
150 66 1
150 71 1
150 75 1
150 109 1
150 153 1
152 39 1
153 64 1
153 72 1
154 1 1
154 111 1
154 127 1
155 15 1
156 62 1
156 65 1
156 110 1
156 115 1
156 128 1
156 132 1
156 145 1
156 155 1
156 159 1
157 118 1
157 121 1
158 2 1
158 65 1
158 70 1
158 82 1
158 87 1
158 127 1
160 51 1
