# Supplementary material for: Time Development in the Early History of Social Networks: Link Stabilization, Group Dynamics, and Segregation
Source: PLoS One. 2014 Nov 17;9(11):e112775. doi: 10.1371/journal.pone.0112775 (PMC4234624; doi:10.1371/journal.pone.0112775)
Supplement: File S2 — Anonymized data, node attributes, and R-functions. Unweighted, directed networks, with consistent node id's for all course weeks, attributes for each node in each network, and R-functions developed for this study. (ZIP) [file pone.0112775.s002.zip › scriptsFunctionsData/courseWeek4.net]

*Vertices 151
1 "1"
2 "2"
3 "3"
4 "4"
5 "5"
6 "6"
7 "7"
8 "8"
9 "9"
10 "10"
11 "11"
12 "13"
13 "14"
14 "15"
15 "16"
16 "17"
17 "18"
18 "19"
19 "20"
20 "22"
21 "23"
22 "24"
23 "25"
24 "26"
25 "29"
26 "30"
27 "31"
28 "32"
29 "33"
30 "34"
31 "36"
32 "37"
33 "38"
34 "39"
35 "40"
36 "42"
37 "43"
38 "44"
39 "45"
40 "47"
41 "48"
42 "49"
43 "50"
44 "54"
45 "55"
46 "56"
47 "58"
48 "60"
49 "61"
50 "62"
51 "63"
52 "64"
53 "65"
54 "66"
55 "67"
56 "68"
57 "70"
58 "71"
59 "73"
60 "74"
61 "75"
62 "77"
63 "78"
64 "79"
65 "81"
66 "82"
67 "83"
68 "84"
69 "85"
70 "86"
71 "88"
72 "89"
73 "91"
74 "92"
75 "93"
76 "94"
77 "95"
78 "96"
79 "97"
80 "98"
81 "100"
82 "101"
83 "102"
84 "103"
85 "104"
86 "105"
87 "106"
88 "107"
89 "108"
90 "109"
91 "110"
92 "111"
93 "112"
94 "113"
95 "115"
96 "116"
97 "118"
98 "119"
99 "120"
100 "121"
101 "122"
102 "123"
103 "125"
104 "127"
105 "128"
106 "131"
107 "132"
108 "133"
109 "134"
110 "135"
111 "137"
112 "139"
113 "140"
114 "141"
115 "142"
116 "143"
117 "144"
118 "145"
119 "146"
120 "147"
121 "149"
122 "151"
123 "152"
124 "153"
125 "154"
126 "155"
127 "156"
128 "157"
129 "158"
130 "159"
131 "162"
132 "163"
133 "164"
134 "166"
135 "167"
136 "168"
137 "171"
138 "169"
139 "170"
140 "173"
141 "174"
142 "176"
143 "177"
144 "179"
145 "180"
146 "182"
147 "183"
148 "184"
149 "185"
150 "186"
151 "187"
*Arcs
2 65 1
2 84 1
2 118 1
2 123 1
2 149 1
4 33 1
4 54 1
4 70 1
4 100 1
5 4 1
5 100 1
5 110 1
6 8 1
6 15 1
6 62 1
6 138 1
6 140 1
7 23 1
8 6 1
8 16 1
8 24 1
8 35 1
8 62 1
8 103 1
8 140 1
9 30 1
10 34 1
10 143 1
11 12 1
11 19 1
11 36 1
11 42 1
11 47 1
11 54 1
11 75 1
11 90 1
11 91 1
11 94 1
11 128 1
11 134 1
11 150 1
12 11 1
12 90 1
12 91 1
12 94 1
12 124 1
14 17 1
14 18 1
14 25 1
14 35 1
14 44 1
14 60 1
14 105 1
15 146 1
17 18 1
17 44 1
17 60 1
18 17 1
18 44 1
18 60 1
18 105 1
19 150 1
20 15 1
20 23 1
20 71 1
20 96 1
20 104 1
20 108 1
20 110 1
20 124 1
20 133 1
20 137 1
20 141 1
20 145 1
21 76 1
21 120 1
22 111 1
22 130 1
23 7 1
23 52 1
24 8 1
24 13 1
24 25 1
24 66 1
24 68 1
24 73 1
24 74 1
24 103 1
24 140 1
24 142 1
24 144 1
26 19 1
27 141 1
28 35 1
28 83 1
28 89 1
29 82 1
29 106 1
29 129 1
30 9 1
30 86 1
31 39 1
31 76 1
31 79 1
32 99 1
32 113 1
32 123 1
33 4 1
33 5 1
33 54 1
33 100 1
33 106 1
34 10 1
34 134 1
34 143 1
35 8 1
35 25 1
35 28 1
35 89 1
35 103 1
35 119 1
37 117 1
38 129 1
39 31 1
39 75 1
39 76 1
39 79 1
39 101 1
42 27 1
42 94 1
42 141 1
43 29 1
43 89 1
43 105 1
43 135 1
44 14 1
44 17 1
44 18 1
44 60 1
44 148 1
46 54 1
46 133 1
47 57 1
47 109 1
47 112 1
47 116 1
47 128 1
48 66 1
48 73 1
49 95 1
50 7 1
54 4 1
54 5 1
54 33 1
54 70 1
54 100 1
54 150 1
55 85 1
55 86 1
55 132 1
56 68 1
56 97 1
56 110 1
57 19 1
57 26 1
57 42 1
57 47 1
57 61 1
57 67 1
57 84 1
57 88 1
57 106 1
57 108 1
57 118 1
57 122 1
57 133 1
57 137 1
57 147 1
57 148 1
57 149 1
58 115 1
58 124 1
58 131 1
59 6 1
60 14 1
60 16 1
60 62 1
60 105 1
60 117 1
60 138 1
61 108 1
61 110 1
61 122 1
61 137 1
61 146 1
61 147 1
62 6 1
62 8 1
62 103 1
64 71 1
64 145 1
67 19 1
69 39 1
70 4 1
70 5 1
70 54 1
70 71 1
70 80 1
70 100 1
70 110 1
70 133 1
72 11 1
72 13 1
72 146 1
73 8 1
73 48 1
73 66 1
73 103 1
73 142 1
73 144 1
74 24 1
74 25 1
74 68 1
75 36 1
75 39 1
75 77 1
75 79 1
75 120 1
76 31 1
76 39 1
77 4 1
77 19 1
77 25 1
77 36 1
77 70 1
77 134 1
78 98 1
78 139 1
78 151 1
79 31 1
79 39 1
79 75 1
80 36 1
80 65 1
80 84 1
80 118 1
80 149 1
81 49 1
81 86 1
82 29 1
82 54 1
82 106 1
82 129 1
83 6 1
83 56 1
83 68 1
83 97 1
83 117 1
83 138 1
84 36 1
84 57 1
84 80 1
84 118 1
84 149 1
85 55 1
85 86 1
85 131 1
86 55 1
90 11 1
90 12 1
90 91 1
90 94 1
91 11 1
91 12 1
91 90 1
91 92 1
92 41 1
92 91 1
98 30 1
98 86 1
98 95 1
100 4 1
100 51 1
100 54 1
100 70 1
100 80 1
100 124 1
101 39 1
101 76 1
102 103 1
102 106 1
102 136 1
103 8 1
103 15 1
103 62 1
103 73 1
103 140 1
103 142 1
104 1 1
104 20 1
104 32 1
104 36 1
104 61 1
104 99 1
104 113 1
104 141 1
104 147 1
105 17 1
105 18 1
105 43 1
105 44 1
105 60 1
105 135 1
106 5 1
106 29 1
106 63 1
106 82 1
106 129 1
108 46 1
108 52 1
108 110 1
108 114 1
108 133 1
108 137 1
110 2 1
110 3 1
110 5 1
110 29 1
110 47 1
110 52 1
110 53 1
110 54 1
110 56 1
110 80 1
110 108 1
110 118 1
110 132 1
110 137 1
110 149 1
112 19 1
112 47 1
112 109 1
112 116 1
112 128 1
113 32 1
113 123 1
114 107 1
115 58 1
115 139 1
115 151 1
116 47 1
116 109 1
116 112 1
116 128 1
118 36 1
118 65 1
118 80 1
118 84 1
118 149 1
119 89 1
120 31 1
121 93 1
122 61 1
122 65 1
122 113 1
122 114 1
122 147 1
123 32 1
123 74 1
123 113 1
123 134 1
124 100 1
124 102 1
124 136 1
125 22 1
125 78 1
125 115 1
125 139 1
125 151 1
126 36 1
126 118 1
127 75 1
128 47 1
128 109 1
128 112 1
129 51 1
129 63 1
129 82 1
129 119 1
130 22 1
130 96 1
130 104 1
131 40 1
131 55 1
131 58 1
131 85 1
131 115 1
133 46 1
133 71 1
133 124 1
135 28 1
135 35 1
135 43 1
135 50 1
135 54 1
135 87 1
135 89 1
135 95 1
136 46 1
136 64 1
136 71 1
136 102 1
136 124 1
136 145 1
139 78 1
140 45 1
140 103 1
141 20 1
141 27 1
141 104 1
142 8 1
142 24 1
142 66 1
142 73 1
142 103 1
142 144 1
143 34 1
145 20 1
145 64 1
145 71 1
145 137 1
146 15 1
146 90 1
147 31 1
147 34 1
147 45 1
147 61 1
148 117 1
149 2 1
149 36 1
149 65 1
149 70 1
149 80 1
149 84 1
149 118 1
