# Supplementary material for: Time Development in the Early History of Social Networks: Link Stabilization, Group Dynamics, and Segregation
Source: PLoS One. 2014 Nov 17;9(11):e112775. doi: 10.1371/journal.pone.0112775 (PMC4234624; doi:10.1371/journal.pone.0112775)
Supplement: File S2 — Anonymized data, node attributes, and R-functions. Unweighted, directed networks, with consistent node id's for all course weeks, attributes for each node in each network, and R-functions developed for this study. (ZIP) [file pone.0112775.s002.zip › scriptsFunctionsData/courseWeek5.net]

*Vertices 153
1 "1"
2 "2"
3 "3"
4 "4"
5 "5"
6 "6"
7 "7"
8 "8"
9 "10"
10 "11"
11 "13"
12 "14"
13 "15"
14 "16"
15 "17"
16 "18"
17 "19"
18 "20"
19 "22"
20 "24"
21 "25"
22 "26"
23 "29"
24 "30"
25 "31"
26 "32"
27 "33"
28 "36"
29 "37"
30 "38"
31 "39"
32 "40"
33 "41"
34 "42"
35 "43"
36 "44"
37 "45"
38 "48"
39 "49"
40 "50"
41 "54"
42 "55"
43 "56"
44 "57"
45 "58"
46 "59"
47 "60"
48 "62"
49 "63"
50 "64"
51 "66"
52 "67"
53 "68"
54 "70"
55 "71"
56 "73"
57 "74"
58 "75"
59 "77"
60 "78"
61 "79"
62 "80"
63 "81"
64 "82"
65 "84"
66 "85"
67 "86"
68 "87"
69 "88"
70 "91"
71 "92"
72 "93"
73 "94"
74 "96"
75 "97"
76 "98"
77 "100"
78 "101"
79 "102"
80 "103"
81 "104"
82 "105"
83 "106"
84 "107"
85 "108"
86 "109"
87 "110"
88 "111"
89 "112"
90 "113"
91 "115"
92 "116"
93 "117"
94 "118"
95 "119"
96 "120"
97 "121"
98 "122"
99 "123"
100 "124"
101 "125"
102 "126"
103 "127"
104 "128"
105 "130"
106 "131"
107 "132"
108 "133"
109 "134"
110 "135"
111 "137"
112 "138"
113 "139"
114 "140"
115 "141"
116 "142"
117 "143"
118 "144"
119 "145"
120 "146"
121 "149"
122 "150"
123 "151"
124 "152"
125 "153"
126 "155"
127 "157"
128 "158"
129 "159"
130 "161"
131 "162"
132 "163"
133 "164"
134 "165"
135 "166"
136 "167"
137 "168"
138 "171"
139 "169"
140 "170"
141 "173"
142 "174"
143 "176"
144 "177"
145 "179"
146 "180"
147 "181"
148 "182"
149 "183"
150 "184"
151 "185"
152 "186"
153 "187"
*Arcs
1 92 1
3 53 1
4 5 1
4 51 1
4 61 1
4 97 1
5 27 1
5 78 1
5 106 1
6 8 1
6 59 1
6 70 1
6 79 1
6 101 1
6 139 1
8 6 1
8 15 1
8 59 1
8 70 1
8 79 1
8 101 1
8 143 1
9 31 1
10 11 1
10 39 1
10 72 1
10 86 1
10 87 1
10 88 1
10 90 1
10 118 1
10 135 1
10 139 1
11 10 1
11 86 1
11 87 1
11 90 1
12 22 1
12 28 1
14 18 1
14 86 1
14 148 1
16 17 1
16 26 1
16 28 1
16 40 1
16 41 1
16 48 1
16 57 1
16 83 1
16 104 1
16 136 1
17 13 1
17 16 1
17 41 1
17 57 1
17 104 1
17 136 1
18 14 1
18 24 1
18 34 1
18 111 1
18 135 1
18 152 1
19 61 1
19 69 1
19 84 1
19 125 1
19 133 1
19 138 1
19 146 1
19 149 1
20 129 1
20 140 1
20 153 1
22 12 1
22 23 1
22 65 1
22 70 1
22 71 1
22 143 1
23 12 1
23 22 1
23 65 1
23 71 1
24 18 1
25 11 1
25 24 1
26 32 1
26 79 1
26 85 1
26 94 1
26 136 1
27 49 1
27 78 1
27 106 1
27 120 1
28 37 1
28 73 1
28 75 1
29 96 1
29 114 1
29 124 1
32 85 1
32 101 1
32 136 1
34 108 1
34 111 1
34 135 1
34 152 1
35 121 1
35 131 1
35 139 1
36 128 1
37 28 1
37 66 1
37 75 1
39 25 1
39 90 1
39 113 1
39 142 1
40 83 1
40 99 1
40 106 1
40 136 1
41 13 1
41 16 1
41 17 1
41 22 1
41 57 1
43 21 1
43 32 1
43 69 1
43 100 1
43 108 1
43 133 1
43 138 1
45 109 1
45 113 1
45 117 1
45 127 1
46 45 1
46 86 1
47 70 1
47 71 1
47 130 1
48 7 1
50 21 1
50 102 1
51 4 1
51 97 1
52 82 1
53 3 1
53 44 1
53 49 1
53 50 1
53 94 1
53 138 1
54 24 1
54 30 1
54 38 1
54 43 1
54 58 1
54 80 1
54 84 1
54 88 1
54 100 1
54 106 1
54 108 1
54 115 1
54 117 1
54 123 1
54 138 1
54 149 1
56 87 1
56 88 1
58 8 1
58 31 1
58 54 1
58 59 1
58 79 1
58 101 1
58 103 1
58 108 1
58 138 1
58 141 1
58 149 1
59 6 1
59 8 1
59 57 1
59 101 1
60 128 1
61 4 1
61 33 1
61 69 1
61 99 1
61 125 1
61 137 1
61 146 1
64 70 1
64 143 1
65 23 1
65 71 1
66 37 1
67 76 1
67 80 1
67 119 1
67 133 1
67 151 1
68 19 1
68 43 1
68 138 1
69 19 1
69 61 1
69 138 1
69 146 1
70 6 1
70 8 1
70 61 1
70 101 1
70 143 1
70 145 1
71 12 1
71 22 1
71 23 1
71 65 1
73 28 1
73 37 1
73 75 1
74 95 1
74 140 1
75 37 1
75 130 1
76 63 1
76 67 1
76 80 1
76 111 1
76 119 1
76 123 1
76 151 1
77 91 1
78 27 1
78 51 1
78 85 1
78 106 1
78 125 1
78 128 1
79 6 1
79 8 1
79 23 1
79 26 1
79 65 1
79 70 1
79 94 1
79 118 1
79 139 1
81 52 1
81 116 1
81 131 1
81 132 1
84 11 1
84 19 1
84 23 1
84 31 1
84 38 1
84 43 1
84 54 1
84 61 1
84 62 1
84 69 1
84 86 1
84 87 1
84 90 1
84 108 1
84 117 1
84 126 1
84 127 1
84 139 1
84 142 1
84 146 1
84 150 1
86 10 1
86 11 1
86 14 1
86 87 1
86 90 1
87 10 1
87 11 1
87 86 1
87 88 1
87 90 1
88 87 1
97 4 1
97 51 1
98 28 1
98 37 1
98 73 1
98 120 1
99 13 1
99 61 1
99 137 1
99 146 1
101 8 1
101 59 1
101 70 1
101 143 1
103 19 1
103 58 1
103 69 1
103 129 1
103 138 1
103 142 1
103 149 1
105 122 1
106 27 1
106 51 1
106 78 1
106 97 1
107 108 1
107 133 1
107 138 1
107 141 1
107 152 1
108 21 1
108 31 1
108 39 1
108 50 1
108 69 1
108 123 1
108 138 1
111 4 1
111 25 1
111 34 1
111 96 1
111 119 1
111 122 1
111 135 1
111 152 1
113 18 1
113 45 1
113 109 1
113 117 1
113 127 1
117 45 1
117 109 1
117 113 1
117 127 1
121 35 1
121 89 1
121 131 1
123 54 1
123 58 1
123 63 1
123 80 1
123 114 1
123 119 1
123 138 1
123 149 1
123 151 1
123 152 1
127 45 1
127 84 1
127 109 1
127 110 1
127 113 1
127 117 1
127 126 1
128 49 1
128 60 1
128 78 1
129 20 1
129 92 1
129 103 1
131 35 1
131 55 1
131 81 1
131 91 1
131 116 1
131 121 1
135 18 1
137 13 1
137 61 1
137 69 1
137 99 1
137 125 1
137 146 1
138 19 1
138 43 1
138 53 1
138 54 1
138 58 1
138 68 1
138 69 1
138 103 1
138 108 1
138 110 1
138 112 1
138 133 1
139 10 1
139 118 1
141 6 1
141 42 1
141 101 1
143 8 1
143 22 1
143 64 1
143 70 1
143 75 1
143 76 1
143 101 1
143 139 1
143 141 1
143 145 1
144 1 1
144 9 1
144 31 1
144 93 1
146 13 1
146 51 1
146 61 1
146 69 1
146 99 1
146 125 1
146 137 1
147 29 1
147 115 1
148 14 1
151 2 1
151 63 1
151 67 1
151 76 1
151 80 1
151 119 1
151 134 1
151 135 1
152 8 1
152 18 1
152 23 1
152 34 1
152 65 1
152 135 1
