# Supplementary material for: Time Development in the Early History of Social Networks: Link Stabilization, Group Dynamics, and Segregation
Source: PLoS One. 2014 Nov 17;9(11):e112775. doi: 10.1371/journal.pone.0112775 (PMC4234624; doi:10.1371/journal.pone.0112775)
Supplement: File S2 — Anonymized data, node attributes, and R-functions. Unweighted, directed networks, with consistent node id's for all course weeks, attributes for each node in each network, and R-functions developed for this study. (ZIP) [file pone.0112775.s002.zip › scriptsFunctionsData/courseWeek7.net]

*Vertices 104
1 "1"
2 "4"
3 "6"
4 "8"
5 "9"
6 "10"
7 "11"
8 "13"
9 "14"
10 "15"
11 "16"
12 "18"
13 "19"
14 "20"
15 "21"
16 "22"
17 "24"
18 "26"
19 "29"
20 "30"
21 "31"
22 "32"
23 "33"
24 "34"
25 "36"
26 "39"
27 "40"
28 "42"
29 "43"
30 "45"
31 "48"
32 "54"
33 "56"
34 "58"
35 "59"
36 "61"
37 "66"
38 "67"
39 "70"
40 "73"
41 "74"
42 "75"
43 "77"
44 "81"
45 "83"
46 "84"
47 "86"
48 "88"
49 "91"
50 "92"
51 "93"
52 "94"
53 "97"
54 "98"
55 "99"
56 "100"
57 "101"
58 "102"
59 "103"
60 "104"
61 "105"
62 "106"
63 "107"
64 "108"
65 "109"
66 "110"
67 "111"
68 "113"
69 "116"
70 "118"
71 "120"
72 "121"
73 "122"
74 "125"
75 "127"
76 "131"
77 "133"
78 "137"
79 "142"
80 "145"
81 "146"
82 "147"
83 "150"
84 "154"
85 "158"
86 "159"
87 "162"
88 "163"
89 "164"
90 "166"
91 "171"
92 "169"
93 "170"
94 "173"
95 "174"
96 "176"
97 "177"
98 "179"
99 "180"
100 "181"
101 "182"
102 "184"
103 "185"
104 "186"
*Arcs
1 69 1
1 100 1
3 4 1
3 12 1
3 13 1
3 41 1
3 43 1
3 58 1
3 82 1
3 92 1
4 3 1
4 41 1
4 43 1
4 49 1
4 58 1
4 74 1
4 92 1
4 96 1
8 7 1
8 31 1
8 51 1
8 65 1
8 66 1
8 68 1
9 18 1
9 98 1
10 12 1
10 13 1
10 41 1
10 62 1
11 40 1
11 45 1
11 101 1
14 20 1
14 28 1
14 31 1
14 78 1
14 80 1
14 90 1
14 104 1
15 36 1
15 60 1
15 61 1
15 87 1
15 93 1
16 21 1
16 48 1
16 50 1
16 63 1
16 75 1
16 90 1
16 91 1
16 95 1
16 99 1
18 9 1
18 19 1
18 49 1
18 50 1
18 96 1
19 46 1
19 50 1
19 63 1
19 70 1
19 77 1
19 90 1
19 104 1
20 14 1
21 8 1
21 34 1
23 57 1
23 76 1
24 5 1
24 55 1
25 30 1
25 52 1
25 53 1
25 101 1
27 12 1
27 13 1
27 22 1
27 32 1
27 41 1
27 58 1
27 64 1
27 65 1
27 74 1
28 71 1
28 78 1
28 80 1
28 90 1
28 104 1
29 56 1
29 60 1
30 25 1
30 52 1
30 53 1
30 73 1
32 13 1
32 27 1
32 41 1
35 102 1
38 61 1
41 13 1
43 3 1
43 4 1
43 41 1
43 74 1
46 19 1
46 50 1
46 77 1
47 44 1
47 54 1
47 59 1
47 80 1
47 81 1
47 99 1
47 103 1
50 9 1
50 18 1
50 19 1
50 46 1
50 70 1
50 90 1
52 25 1
52 30 1
52 51 1
52 53 1
53 25 1
53 30 1
53 52 1
53 71 1
56 29 1
56 60 1
60 38 1
60 61 1
60 79 1
60 87 1
60 88 1
65 8 1
65 13 1
65 51 1
65 66 1
65 68 1
67 68 1
68 7 1
68 8 1
68 14 1
68 31 1
68 51 1
68 65 1
68 66 1
72 2 1
72 37 1
72 57 1
72 76 1
74 4 1
74 43 1
74 49 1
74 94 1
74 96 1
75 10 1
75 16 1
75 48 1
75 86 1
75 91 1
75 95 1
78 14 1
78 28 1
78 71 1
78 83 1
81 85 1
84 79 1
86 17 1
86 69 1
86 75 1
91 8 1
91 16 1
91 33 1
91 39 1
91 42 1
91 48 1
91 63 1
91 75 1
91 77 1
91 89 1
92 3 1
92 4 1
92 41 1
92 58 1
94 74 1
97 6 1
97 26 1
102 35 1
104 28 1
104 63 1
