# Supplementary material for: Time Development in the Early History of Social Networks: Link Stabilization, Group Dynamics, and Segregation
Source: PLoS One. 2014 Nov 17;9(11):e112775. doi: 10.1371/journal.pone.0112775 (PMC4234624; doi:10.1371/journal.pone.0112775)
Supplement: File S2 — Anonymized data, node attributes, and R-functions. Unweighted, directed networks, with consistent node id's for all course weeks, attributes for each node in each network, and R-functions developed for this study. (ZIP) [file pone.0112775.s002.zip › scriptsFunctionsData/courseWeek8.net]

*Vertices 116
1 "1"
2 "4"
3 "5"
4 "6"
5 "8"
6 "9"
7 "10"
8 "11"
9 "13"
10 "14"
11 "15"
12 "16"
13 "17"
14 "18"
15 "20"
16 "22"
17 "26"
18 "29"
19 "31"
20 "32"
21 "33"
22 "34"
23 "36"
24 "39"
25 "40"
26 "42"
27 "45"
28 "48"
29 "50"
30 "54"
31 "55"
32 "56"
33 "58"
34 "61"
35 "63"
36 "64"
37 "66"
38 "67"
39 "70"
40 "71"
41 "73"
42 "74"
43 "75"
44 "77"
45 "78"
46 "79"
47 "81"
48 "82"
49 "83"
50 "84"
51 "86"
52 "87"
53 "88"
54 "91"
55 "92"
56 "93"
57 "94"
58 "95"
59 "96"
60 "97"
61 "98"
62 "99"
63 "101"
64 "102"
65 "103"
66 "104"
67 "105"
68 "106"
69 "107"
70 "108"
71 "109"
72 "110"
73 "111"
74 "113"
75 "115"
76 "117"
77 "118"
78 "119"
79 "120"
80 "121"
81 "123"
82 "125"
83 "127"
84 "128"
85 "131"
86 "133"
87 "134"
88 "137"
89 "139"
90 "142"
91 "143"
92 "145"
93 "146"
94 "151"
95 "153"
96 "154"
97 "157"
98 "159"
99 "162"
100 "164"
101 "166"
102 "168"
103 "171"
104 "169"
105 "170"
106 "173"
107 "174"
108 "176"
109 "177"
110 "179"
111 "180"
112 "181"
113 "182"
114 "185"
115 "186"
116 "187"
*Arcs
2 3 1
2 37 1
2 58 1
2 80 1
3 31 1
3 86 1
3 103 1
3 113 1
4 5 1
4 44 1
4 64 1
4 104 1
4 106 1
5 4 1
5 42 1
5 44 1
5 54 1
5 64 1
5 82 1
5 104 1
5 108 1
8 9 1
8 56 1
8 71 1
8 72 1
8 74 1
8 101 1
8 104 1
9 8 1
9 28 1
9 56 1
9 71 1
9 72 1
9 74 1
10 13 1
10 17 1
10 36 1
10 76 1
10 110 1
12 41 1
12 49 1
12 113 1
16 53 1
16 69 1
16 83 1
16 86 1
16 101 1
16 103 1
16 107 1
16 111 1
17 10 1
17 18 1
17 54 1
17 55 1
17 108 1
18 50 1
18 55 1
18 77 1
18 86 1
18 101 1
21 35 1
21 63 1
21 85 1
22 6 1
22 62 1
23 27 1
23 57 1
23 60 1
23 113 1
25 20 1
25 30 1
25 42 1
25 70 1
26 79 1
26 88 1
29 68 1
29 81 1
29 85 1
30 25 1
30 42 1
30 70 1
30 84 1
32 16 1
32 23 1
32 52 1
32 53 1
32 72 1
32 77 1
32 86 1
32 95 1
32 100 1
32 111 1
33 58 1
33 80 1
33 87 1
33 89 1
33 91 1
33 97 1
38 67 1
39 32 1
39 42 1
39 65 1
39 85 1
39 86 1
39 94 1
39 100 1
39 103 1
39 114 1
44 4 1
44 5 1
44 82 1
48 54 1
48 82 1
48 108 1
48 110 1
49 15 1
50 10 1
50 18 1
50 55 1
50 73 1
51 61 1
51 65 1
51 92 1
51 93 1
51 111 1
51 114 1
53 16 1
53 46 1
53 111 1
54 4 1
54 5 1
54 48 1
54 82 1
54 108 1
54 110 1
55 10 1
55 17 1
55 18 1
55 50 1
55 77 1
55 86 1
55 100 1
55 101 1
56 8 1
56 9 1
56 71 1
56 89 1
56 91 1
57 23 1
57 27 1
57 56 1
57 60 1
58 2 1
58 3 1
58 15 1
58 37 1
58 47 1
58 51 1
58 56 1
58 80 1
58 101 1
58 115 1
59 105 1
59 116 1
60 23 1
60 27 1
60 57 1
60 113 1
71 8 1
71 9 1
71 56 1
71 72 1
71 74 1
73 18 1
73 55 1
73 74 1
74 8 1
74 9 1
74 15 1
74 28 1
74 56 1
74 71 1
74 72 1
80 2 1
80 35 1
80 37 1
80 63 1
80 85 1
81 46 1
81 102 1
82 5 1
82 44 1
82 54 1
82 106 1
82 108 1
83 11 1
83 16 1
83 24 1
83 53 1
83 98 1
83 107 1
86 16 1
86 32 1
86 77 1
86 100 1
86 103 1
86 111 1
89 33 1
89 87 1
89 91 1
99 34 1
99 38 1
99 40 1
99 59 1
99 66 1
99 67 1
99 75 1
99 78 1
99 90 1
99 96 1
99 105 1
99 116 1
100 32 1
100 45 1
100 86 1
102 7 1
102 11 1
102 16 1
102 32 1
102 46 1
102 53 1
102 69 1
102 71 1
102 72 1
102 81 1
102 95 1
102 111 1
102 115 1
103 16 1
103 24 1
103 31 1
103 32 1
103 39 1
103 43 1
103 53 1
103 83 1
103 86 1
103 100 1
103 101 1
106 31 1
106 82 1
107 19 1
109 7 1
109 24 1
111 16 1
111 46 1
111 53 1
111 86 1
111 102 1
111 103 1
112 1 1
112 93 1
114 47 1
114 51 1
114 61 1
114 65 1
114 92 1
114 94 1
115 14 1
115 15 1
115 47 1
115 51 1
115 84 1
115 114 1
