# Supplementary material for: Time Development in the Early History of Social Networks: Link Stabilization, Group Dynamics, and Segregation
Source: PLoS One. 2014 Nov 17;9(11):e112775. doi: 10.1371/journal.pone.0112775 (PMC4234624; doi:10.1371/journal.pone.0112775)
Supplement: File S2 — Anonymized data, node attributes, and R-functions. Unweighted, directed networks, with consistent node id's for all course weeks, attributes for each node in each network, and R-functions developed for this study. (ZIP) [file pone.0112775.s002.zip › scriptsFunctionsData/courseWeek9.net]

*Vertices 139
1 "1" 0 0 0.5
2 "3" 0 0 0.5
3 "4" 0 0 0.5
4 "5" 0 0 0.5
5 "6" 0 0 0.5
6 "8" 0 0 0.5
7 "9" 0 0 0.5
8 "10" 0 0 0.5
9 "11" 0 0 0.5
10 "13" 0 0 0.5
11 "14" 0 0 0.5
12 "15" 0 0 0.5
13 "16" 0 0 0.5
14 "17" 0 0 0.5
15 "18" 0 0 0.5
16 "19" 0 0 0.5
17 "20" 0 0 0.5
18 "21" 0 0 0.5
19 "22" 0 0 0.5
20 "24" 0 0 0.5
21 "26" 0 0 0.5
22 "29" 0 0 0.5
23 "30" 0 0 0.5
24 "31" 0 0 0.5
25 "32" 0 0 0.5
26 "33" 0 0 0.5
27 "34" 0 0 0.5
28 "36" 0 0 0.5
29 "37" 0 0 0.5
30 "39" 0 0 0.5
31 "40" 0 0 0.5
32 "42" 0 0 0.5
33 "43" 0 0 0.5
34 "45" 0 0 0.5
35 "48" 0 0 0.5
36 "49" 0 0 0.5
37 "50" 0 0 0.5
38 "52" 0 0 0.5
39 "54" 0 0 0.5
40 "55" 0 0 0.5
41 "56" 0 0 0.5
42 "58" 0 0 0.5
43 "59" 0 0 0.5
44 "61" 0 0 0.5
45 "62" 0 0 0.5
46 "63" 0 0 0.5
47 "64" 0 0 0.5
48 "66" 0 0 0.5
49 "67" 0 0 0.5
50 "68" 0 0 0.5
51 "70" 0 0 0.5
52 "71" 0 0 0.5
53 "73" 0 0 0.5
54 "74" 0 0 0.5
55 "75" 0 0 0.5
56 "77" 0 0 0.5
57 "78" 0 0 0.5
58 "79" 0 0 0.5
59 "81" 0 0 0.5
60 "82" 0 0 0.5
61 "83" 0 0 0.5
62 "84" 0 0 0.5
63 "86" 0 0 0.5
64 "88" 0 0 0.5
65 "89" 0 0 0.5
66 "91" 0 0 0.5
67 "92" 0 0 0.5
68 "93" 0 0 0.5
69 "94" 0 0 0.5
70 "95" 0 0 0.5
71 "96" 0 0 0.5
72 "97" 0 0 0.5
73 "98" 0 0 0.5
74 "99" 0 0 0.5
75 "100" 0 0 0.5
76 "101" 0 0 0.5
77 "102" 0 0 0.5
78 "103" 0 0 0.5
79 "104" 0 0 0.5
80 "105" 0 0 0.5
81 "106" 0 0 0.5
82 "107" 0 0 0.5
83 "108" 0 0 0.5
84 "109" 0 0 0.5
85 "110" 0 0 0.5
86 "111" 0 0 0.5
87 "113" 0 0 0.5
88 "115" 0 0 0.5
89 "116" 0 0 0.5
90 "117" 0 0 0.5
91 "118" 0 0 0.5
92 "119" 0 0 0.5
93 "120" 0 0 0.5
94 "121" 0 0 0.5
95 "122" 0 0 0.5
96 "123" 0 0 0.5
97 "125" 0 0 0.5
98 "127" 0 0 0.5
99 "128" 0 0 0.5
100 "131" 0 0 0.5
101 "132" 0 0 0.5
102 "133" 0 0 0.5
103 "134" 0 0 0.5
104 "137" 0 0 0.5
105 "139" 0 0 0.5
106 "140" 0 0 0.5
107 "142" 0 0 0.5
108 "143" 0 0 0.5
109 "145" 0 0 0.5
110 "146" 0 0 0.5
111 "150" 0 0 0.5
112 "151" 0 0 0.5
113 "152" 0 0 0.5
114 "153" 0 0 0.5
115 "154" 0 0 0.5
116 "157" 0 0 0.5
117 "158" 0 0 0.5
118 "159" 0 0 0.5
119 "162" 0 0 0.5
120 "163" 0 0 0.5
121 "164" 0 0 0.5
122 "166" 0 0 0.5
123 "167" 0 0 0.5
124 "168" 0 0 0.5
125 "171" 0 0 0.5
126 "169" 0 0 0.5
127 "170" 0 0 0.5
128 "173" 0 0 0.5
129 "174" 0 0 0.5
130 "176" 0 0 0.5
131 "177" 0 0 0.5
132 "179" 0 0 0.5
133 "180" 0 0 0.5
134 "181" 0 0 0.5
135 "182" 0 0 0.5
136 "184" 0 0 0.5
137 "185" 0 0 0.5
138 "186" 0 0 0.5
139 "187" 0 0 0.5
*Arcs
1 89 1
1 134 1
3 4 1
3 48 1
3 70 1
3 94 1
5 6 1
5 56 1
5 77 1
5 126 1
5 128 1
6 5 1
6 54 1
6 56 1
6 66 1
6 77 1
6 97 1
6 126 1
6 130 1
7 27 1
7 74 1
10 9 1
10 35 1
10 68 1
10 84 1
10 85 1
10 87 1
11 14 1
11 21 1
11 47 1
11 56 1
11 66 1
11 90 1
11 132 1
13 53 1
13 61 1
13 135 1
16 12 1
16 15 1
16 39 1
16 54 1
16 99 1
17 23 1
17 32 1
17 35 1
17 104 1
17 122 1
17 138 1
18 44 1
18 79 1
18 80 1
18 119 1
18 127 1
19 30 1
19 64 1
19 82 1
19 98 1
19 102 1
19 122 1
19 125 1
19 129 1
19 133 1
20 7 1
20 80 1
20 118 1
21 11 1
21 14 1
21 22 1
21 66 1
21 67 1
21 90 1
21 130 1
22 62 1
22 67 1
22 82 1
22 91 1
22 102 1
22 122 1
25 31 1
25 83 1
25 96 1
25 124 1
25 133 1
26 3 1
26 46 1
26 48 1
26 76 1
26 94 1
26 100 1
27 7 1
27 74 1
28 34 1
28 69 1
28 72 1
29 93 1
29 106 1
29 113 1
30 8 1
30 19 1
30 64 1
30 131 1
31 39 1
31 54 1
31 83 1
32 63 1
32 138 1
33 75 1
33 79 1
34 28 1
34 69 1
34 72 1
34 95 1
35 8 1
35 14 1
35 17 1
35 54 1
35 56 1
35 78 1
35 84 1
35 85 1
35 122 1
35 128 1
36 23 1
36 129 1
37 81 1
37 96 1
39 16 1
39 31 1
39 54 1
39 83 1
39 99 1
41 19 1
41 91 1
41 102 1
41 114 1
41 121 1
41 133 1
42 70 1
42 94 1
42 103 1
42 105 1
42 108 1
42 116 1
45 72 1
49 80 1
50 2 1
50 47 1
50 91 1
51 19 1
51 55 1
51 78 1
51 100 1
51 102 1
51 112 1
51 121 1
51 123 1
51 125 1
54 16 1
56 5 1
56 6 1
56 54 1
56 97 1
58 8 1
58 19 1
58 25 1
58 64 1
58 114 1
58 123 1
58 124 1
58 133 1
60 21 1
60 66 1
60 97 1
60 130 1
60 132 1
62 22 1
62 67 1
62 121 1
63 32 1
63 73 1
63 110 1
63 133 1
63 138 1
64 19 1
64 58 1
64 133 1
65 106 1
65 134 1
66 5 1
66 6 1
66 60 1
66 97 1
66 130 1
66 132 1
67 11 1
67 21 1
67 22 1
67 62 1
67 91 1
67 102 1
67 121 1
67 122 1
69 28 1
69 34 1
69 68 1
69 72 1
71 127 1
71 139 1
72 28 1
72 34 1
72 69 1
72 135 1
75 33 1
75 79 1
77 5 1
77 54 1
77 91 1
77 126 1
79 49 1
79 80 1
79 107 1
79 119 1
79 120 1
80 49 1
80 74 1
82 10 1
82 19 1
82 51 1
82 64 1
82 67 1
82 84 1
82 85 1
82 86 1
82 87 1
82 91 1
82 102 1
82 103 1
82 104 1
82 116 1
82 121 1
82 122 1
82 124 1
82 125 1
82 136 1
84 9 1
84 10 1
84 68 1
84 85 1
84 86 1
84 87 1
85 9 1
85 10 1
85 84 1
85 87 1
87 5 1
87 9 1
87 10 1
87 17 1
87 35 1
87 68 1
87 82 1
87 84 1
87 85 1
87 108 1
93 29 1
93 38 1
93 111 1
94 3 1
94 26 1
94 48 1
94 76 1
94 100 1
96 58 1
96 124 1
98 19 1
98 30 1
98 64 1
98 118 1
98 129 1
99 5 1
99 12 1
99 15 1
99 16 1
99 37 1
99 39 1
99 54 1
99 56 1
99 123 1
101 41 1
101 54 1
101 102 1
101 121 1
101 128 1
102 19 1
102 41 1
102 91 1
102 121 1
102 125 1
102 133 1
105 42 1
105 68 1
105 103 1
105 108 1
117 4 1
117 46 1
117 57 1
117 76 1
117 100 1
117 124 1
118 20 1
118 89 1
118 98 1
119 18 1
119 20 1
119 44 1
119 49 1
119 52 1
119 71 1
119 79 1
119 80 1
119 88 1
119 92 1
119 107 1
119 115 1
119 127 1
119 139 1
121 41 1
121 57 1
121 91 1
121 102 1
122 32 1
122 138 1
123 15 1
123 16 1
123 25 1
123 31 1
123 37 1
123 39 1
123 45 1
123 81 1
123 99 1
124 12 1
124 58 1
124 64 1
124 96 1
124 114 1
124 133 1
125 19 1
125 30 1
125 55 1
125 64 1
125 98 1
125 102 1
125 121 1
125 128 1
126 5 1
126 6 1
126 10 1
126 33 1
126 54 1
126 66 1
126 77 1
126 87 1
126 97 1
128 40 1
128 97 1
129 24 1
130 5 1
130 6 1
130 21 1
130 60 1
130 66 1
130 97 1
130 126 1
130 128 1
130 132 1
131 8 1
131 30 1
133 58 1
133 64 1
133 96 1
133 102 1
133 114 1
133 124 1
134 1 1
134 110 1
135 13 1
135 28 1
135 55 1
135 69 1
135 72 1
136 43 1
137 59 1
137 63 1
137 73 1
137 78 1
137 109 1
137 112 1
138 17 1
138 32 1
138 63 1
138 109 1
