# Supplementary material for: Time Development in the Early History of Social Networks: Link Stabilization, Group Dynamics, and Segregation
Source: PLoS One. 2014 Nov 17;9(11):e112775. doi: 10.1371/journal.pone.0112775 (PMC4234624; doi:10.1371/journal.pone.0112775)
Supplement: File S2 — Anonymized data, node attributes, and R-functions. Unweighted, directed networks, with consistent node id's for all course weeks, attributes for each node in each network, and R-functions developed for this study. (ZIP) [file pone.0112775.s002.zip › scriptsFunctionsData/functions.r]

####Functions used in ######
### Bruun, J. & Bearden I. G. (2014). 
### Time development in the early history of social networks: 
###Link stabilization, group dynamics, and segregation
### DOI: 10.1371/journal.pone.0112775
### If you find these functions helpful, pelase cite us!

### To use these files, download an install R from r-project.org/
### It may be helpful to also download and install R studio from rstudio.com/
### Install package igraph in R. 
### Load the networks and the node attributes by running the genderSectionGrade.r file
### Or make your own networks in pajek format and assign new attributes. 
### Load the functions in this file.
### Play around and have fun. 
### Contact jbruun@ind.ku.dk, if you have questions or comments. 

#####LINK ANALYSIS######
library(igraph)
# To compare two graphs with overlapping node id's (V(g)$id), we need to retrieve an edge list
# with the appropriate names. Thus, if two graphs contains some but not all of the same names in
# some order, we can still see the overlap. 

edgesNames<-function(g1){
  a<-get.edgelist(g1) # If this turns out to be a matrix with words, use the other namesEdges
  namesEdges1<-vector() #character vector
  for(i in 1:length(E(g1))){
    namesEdges1[i]<-paste(V(g1)$id[V(g1)==a[i,1]],V(g1)$id[V(g1)==a[i,2]]) #Names of vertices are important, not their number in the list of nodes
    #namesEdges1[i]<-paste(a[i,1]],a[i,2]]) #This is the other namesEdges
  }
  
  return(namesEdges1)
}

#This function counts the number of directed links in g1 that are also in g2. 
intersectionGraphs<-function(g1,g2){
  a<-length(which(edgesNames(g1)%in%edgesNames(g2)))
  return(a)
  
}

#Now use this function to find new links, removed links, re-establish links, and predicted links
#The function can be expanded to an arbitrary number of graphs, but here it is seven. 
compareWeeksCat<-function(g1,g2,g3,g4,g5,g6,g7){
  
  L_stay<-vector()
  L_new<-vector()
  L_rem<-vector()
  L_ree<-vector()
  L_pred<-vector()
  L_tot1<-vector()
  L_tot2<-vector()
  
  L_stay[1]<-intersectionGraphs(g1,g2) #The number of links in g1 that are also in g2. Needs to be seen relative to the total number of links in L_tot1.
  L_new[1]<-(length(E(g2))-L_stay[1]) #The number of links in g2 that are not also in g1. This is the number of new links in g2. Needs to be seen relative to L_tot1.
  L_rem[1]<-(length(E(g1))-L_stay[1]) #The number of links in g1 that are not also in g2. This is the number of links that have been removed. Needs to be seen relative to L_tot1.
  L_ree[1]<-intersectionGraphs(g1,g2) #The number of links that were re-established. At this point the same as L_stay. Needs to be seen relative to L_tot1.
  L_pred[1]<-intersectionGraphs(g1,g2) #Numerically the same as L_stay. But needs to be seen relative to L_tot2. 
  L_tot1[1]<-length(E(g1))
  L_tot2[1]<-length(E(g2))
  
  
  L_stay[2]<-intersectionGraphs(g2,g3) 
  L_new[2]<-length(E(g3))-L_stay[2]
  L_rem[2]<-length(E(g2))-L_stay[2]
  L_ree[2]<-length(which(edgesNames(g3)%in%c(edgesNames(g2),edgesNames(g1)))) #This is the number of links in g3 that are in EITHER g2 or g1. Thus, it is the number of re-established links throughout the course. 
  L_pred[2]<-intersectionGraphs(g2,g3)
  L_tot1[2]<-length(E(g2))
  L_tot2[2]<-length(E(g3))
  
  L_stay[3]<-intersectionGraphs(g3,g4)
  L_new[3]<-(length(E(g4))-L_stay[3])
  L_rem[3]<-length(E(g3))-L_stay[3]
  L_ree[3]<-length(which(edgesNames(g4)%in%c(edgesNames(g3),edgesNames(g2),edgesNames(g1))))
  L_pred[3]<-intersectionGraphs(g2,g4)
  L_tot1[3]<-length(E(g3))
  L_tot2[3]<-length(E(g4))
  
  L_stay[4]<-intersectionGraphs(g4,g5)
  L_new[4]<-length(E(g5))-L_stay[4]
  L_rem[4]<-length(E(g4))-L_stay[4]
  L_ree[4]<-length(which(edgesNames(g5)%in%c(edgesNames(g4),edgesNames(g3),edgesNames(g2),edgesNames(g1))))
  L_pred[4]<-intersectionGraphs(g2,g5)
  L_tot1[4]<-length(E(g4))
  L_tot2[4]<-length(E(g5))
  
  L_stay[5]<-intersectionGraphs(g5,g6)
  L_new[5]<-length(E(g6))-L_stay[5]
  L_rem[5]<-length(E(g5))-L_stay[5]
  L_ree[5]<-length(which(edgesNames(g6)%in%c(edgesNames(g5),edgesNames(g4),edgesNames(g3),edgesNames(g2),edgesNames(g1))))
  L_pred[5]<-intersectionGraphs(g1,g6)
  L_tot1[5]<-length(E(g5))
  L_tot2[5]<-length(E(g6))
  
  L_stay[6]<-intersectionGraphs(g6,g7)
  L_new[6]<-length(E(g7))-L_stay[6]
  L_rem[6]<-length(E(g6))-L_stay[6]
  L_ree[6]<-length(which(edgesNames(g7)%in%c(edgesNames(g6),edgesNames(g5),edgesNames(g4),edgesNames(g3),edgesNames(g2),edgesNames(g1))))
  L_pred[6]<-intersectionGraphs(g2,g7)
  L_tot1[6]<-length(E(g6))
  L_tot2[6]<-length(E(g7))
  
  L<-data.frame(L_stay,L_new,L_rem,L_ree,L_pred, L_tot1,L_tot2)
  return(L)
}

#####SEGREGATION MEASURE#####
# This script has been used in the paper 
#Time Development of Early Social Networks: Link analysis and group dynamics
# The function segregationGender illustrates how the segregation meausure can be calculated
# For discrete attributes with more than two possible values, simply add q_i's and p_i's
library(igraph)
#Define your membership vector
#a<-some.community(g) # igraph has many different community detection algorithms
#x<-a$membership #they all produce output with a membership vector

#V(g)$gender<-c(0,1,.....) #assign the gender attribute to your graph vertices

segregationGender<-function(g,x){
  #prior distribution, the one from which the divergence is calculated
  #Returns a vector with each groups segregation score
  q_0<-length(which(V(g)$gender==0))/length(V(g))
  q_1<-length(which(V(g)$gender==1))/length(V(g))
  Q<-c(q_0,q_1)
  S<-vector()
  for(j in 1:length(unique(x$membership))){
    #For each of the communities detected, calculate the distribution of gender, p_i
    b<-which(x$membership==j)
    n_tot<-length(b)	#number of nodes in the community
    n_0<-length(which(b%in%which(V(g)$gender==0))) # number of girls if so defined
    n_1<-length(which(b%in%which(V(g)$gender==1))) 
    p_0<-n_0/n_tot 
    p_1<-n_1/n_tot
    p<-vector()
    p<-c(p_0,p_1)
    S[j]<-sum(p*log2(p/Q),na.rm=T)
    
  }
  
  return(S)
}


segregationCohort<-function(g,x){
  #calculate relative entropy of mixing for COHORT attributePQ5
  
  #g is a graph
  #x is a membership vector
  #priors
  q_1<-length(which(V(g)$cohort==1))/length(V(g))
  q_2<-length(which(V(g)$cohort==2))/length(V(g))
  q_3<-length(which(V(g)$cohort==3))/length(V(g))
  q_4<-length(which(V(g)$cohort==4))/length(V(g))
  q_5<-length(which(V(g)$cohort==5))/length(V(g))
  q_6<-length(which(V(g)$cohort==6))/length(V(g))
  q_7<-length(which(V(g)$cohort==10))/length(V(g))
  
  Q<-c(q_1,q_2,q_3,q_4,q_5,q_6,q_7)
  S<-vector()
  for(j in 1:length(unique(x$membership))){
    b<-which(x$membership==j)
    n_tot<-length(b)
    n_1<-length(which(b%in%which(V(g)$cohort==1)))
    n_2<-length(which(b%in%which(V(g)$cohort==2)))
    n_3<-length(which(b%in%which(V(g)$cohort==3)))
    n_4<-length(which(b%in%which(V(g)$cohort==4)))
    n_5<-length(which(b%in%which(V(g)$cohort==5)))
    n_6<-length(which(b%in%which(V(g)$cohort==6)))
    n_7<-length(which(b%in%which(V(g)$cohort==10)))
    p_1<-n_1/n_tot
    p_2<-n_2/n_tot
    p_3<-n_3/n_tot
    p_4<-n_4/n_tot
    p_5<-n_5/n_tot
    p_6<-n_6/n_tot
    p_7<-n_7/n_tot
    p<-c(p_1,p_2,p_3,p_4,p_5,p_6,p_7) 
    S[j]<-sum(p*log2(p/Q),na.rm=T)
  }
  H<-sum(S)/length(V(g))
  Dnm<--sum(Q*log2(Q),na.rm=T)
  Sn<-S/Dnm
  return(S)
}		
segregationGrade<-function(g,x){
  #calculate relative entropy of mixing for COHORT attributePQ5
  
  #g is a graph
  #x is a membership vector
  #priors
  q_1<-length(which(V(g)$grade==-3))/length(V(g))
  q_2<-length(which(V(g)$grade==0))/length(V(g))
  q_3<-length(which(V(g)$grade==2))/length(V(g))
  q_4<-length(which(V(g)$grade==4))/length(V(g))
  q_5<-length(which(V(g)$grade==7))/length(V(g))
  q_6<-length(which(V(g)$grade==10))/length(V(g))
  q_7<-length(which(V(g)$grade==12))/length(V(g))
  q_8<-length(which(V(g)$grade=="NA"))/length(V(g))
  
  Q<-c(q_1,q_2,q_3,q_4,q_5,q_6,q_7,q_8)
  S<-vector()
  for(j in 1:length(unique(x$membership))){
    b<-which(x$membership==j)
    n_tot<-length(b)
    n_1<-length(which(b%in%which(V(g)$grade==-3)))
    n_2<-length(which(b%in%which(V(g)$grade==0)))
    n_3<-length(which(b%in%which(V(g)$grade==2)))
    n_4<-length(which(b%in%which(V(g)$grade==4)))
    n_5<-length(which(b%in%which(V(g)$grade==7)))
    n_6<-length(which(b%in%which(V(g)$grade==10)))
    n_7<-length(which(b%in%which(V(g)$grade==12)))
    n_8<-length(which(b%in%which(V(g)$grade=="NA")))
    p_1<-n_1/n_tot
    p_2<-n_2/n_tot
    p_3<-n_3/n_tot
    p_4<-n_4/n_tot
    p_5<-n_5/n_tot
    p_6<-n_6/n_tot
    p_7<-n_7/n_tot
    p_8<-n_8/n_tot
    p<-c(p_1,p_2,p_3,p_4,p_5,p_6,p_7,p_8) 
    S[j]<-sum(p*log2(p/Q),na.rm=T)
  }
  H<-sum(S)/length(V(g))
  Dnm<--sum(Q*log2(Q),na.rm=T)
  Sn<-S/Dnm
  return(S)
}				


#Z-scores

#Needs loading of relative Mixing entropies

resampleX<-function(g,mode,mix,iter){
  #needs a graph with a membership vector and an attribute vector assigned to nodes
  m<-length(unique(V(g)$membership))
  a<-as.data.frame(table(V(g)$membership))
  N<-a$Freq # number of students in the group
  #choose which attribute to calculate segregation on
  if (mix=="grade") {
    fun<-segregationGrade
  }else if (mix=="gender") {
    fun<-segregationGender
  }else if (mix=="cohort") {
    fun<-segregationCohort
  }
  
  #The segregation
  D_g<-fun(g,V(g))
  
  Frame<-matrix(0,nrow=m,ncol=iter)
  #Frame2<-matrix(0,nrow=m,ncol=iter)
  
  if(mix=="gender"){
    for (i in 1:iter){
      V(g)$gender<-sample(V(g)$gender,length(V(g)),replace=F)
      Frame[,i]<-fun(g,V(g))
    }
  }else if(mix=="cohort"){
    for (i in 1:iter){
      V(g)$cohort<-sample(V(g)$cohort,length(V(g)),replace=F)
      Frame[,i]<-fun(g,V(g))
    }
  }else if(mix=="grade"){
    for (i in 1:iter){
      V(g)$grade<-sample(V(g)$grade,length(V(g)),replace=F)
      Frame[,i]<-fun(g,V(g))
    }
  }
  
  
  if (mode==1){
    #groupwise segregation Z-scores
    tFrame<-as.data.frame(t(Frame))
    mFrame<-sapply(tFrame,mean)
    mFrame<-as.vector(mFrame)
    sdFrame<-sapply(tFrame,sd)
    sdFrame<-as.vector(sdFrame)
    Z<-(D_g-mFrame)/(sdFrame)
    
  }
  else {
    #total segregation as used in paper
    ranMix<-colSums(N*Frame)
    ranMix<-ranMix/length(V(g))
    gMix<-sum(N*D_g)/length(V(g))
    Z<-(gMix-mean(ranMix))/(sd(ranMix))
  }
  return(Z)
}

#####DISTANCE MEASURE AND RESAMPLING######
library(igraph)
#First define entropy function to be used in distance measure
entropy<-function(vector){
  t<-table(vector)  
  v<-as.vector(t)  
  w<-v/sum(v)
  H<--sum(w*log2(w)) 
  return(H)
}

Distance<-function(g1,g2){
  #Two graphs that should have membership vectors
  #The graphs could be the same graph and two different membership-vectors
  #V(g1)$membership and V(g2)$membership
  #The property V(g1)$id and V(g1)$id should also exist.  
  #Define the function entropy before calling this.   
  #The variation of information - or the information based distance is
  #VI(C,C')=2H(C,C')-H(C)-H(C')
  #where H(X) is the shannon entropy of a probability distribution
  #P(k,k'), P(k), P(k') are the three distributions
  #P(k,k') is the probability to find a node in module k in C AND k' in C'. 
  #Based on Meila (2007): Comparing clusterings - an information based distance
  H1<-entropy(V(g1)$membership[V(g1)$id%in%V(g2)$id])
  H2<-entropy(V(g2)$membership[V(g2)$id%in%V(g1)$id])
  #Make list of overlap
  M1<-length(unique(V(g1)$membership))
  M2<-length(unique(V(g2)$membership))
  #nodes<-unique(c(V(g1)$id,V(g2)$id))
  
  x<-vector()
  for(j in 1:M2){
    for(i in 1:M1){
      x[i+(j-1)*M1]<-length(which(V(g1)$id[V(g1)$membership==i]%in%V(g2)$id[V(g2)$membership==j])) 
    }
  }
  
  y<-x[x>0]
  p<-y/sum(y)  
  H12<--sum(p*log2(p))  
  
  VI<-2*H12-H1-H2
  return(VI)
}
