# Supplementary material for: Time Development in the Early History of Social Networks: Link Stabilization, Group Dynamics, and Segregation
Source: PLoS One. 2014 Nov 17;9(11):e112775. doi: 10.1371/journal.pone.0112775 (PMC4234624; doi:10.1371/journal.pone.0112775)
Supplement: File S2 — Anonymized data, node attributes, and R-functions. Unweighted, directed networks, with consistent node id's for all course weeks, attributes for each node in each network, and R-functions developed for this study. (ZIP) [file pone.0112775.s002.zip › scriptsFunctionsData/genderSectionGrade.r]

####Assignments an network calls used in ######
### Bruun, J. & Bearden I. G. (2014). 
### Time development in the early history of social networks: 
###Link stabilization, group dynamics, and segregation
### DOI: 10.1371/journal.pone.0112775
### If you find networks (and attributes) helpful in your research, pelase cite us!

#Call igraph
library(igraph)

#load networks - be sure to set the working directory to the directory where the networks are located. 
w2<-read.graph("courseWeek2.net", format=c("pajek"))
w3<-read.graph("courseWeek3.net", format=c("pajek"))
w4<-read.graph("courseWeek4.net", format=c("pajek"))
w5<-read.graph("courseWeek5.net", format=c("pajek"))
w7<-read.graph("courseWeek7.net", format=c("pajek"))
w8<-read.graph("courseWeek8.net", format=c("pajek"))
w9<-read.graph("courseWeek9.net", format=c("pajek"))

#The following assingments should match the nodes in each network. 

#Assign gender. 1 for male, 0 for female. 
V(w2)$gender<-c(1,1,1,1,1,1,1,1,1,1,1,1,0,0,0,1,1,1,1,0,0,1,1,0,1,1,1,1,0,1,1,1,1,0,1,0,1,1,1,1,1,1,1,1,1,1,1,1,1,0,1,1,0,0,1,1,1,1,1,1,0,0,1,1,1,1,1,0,1,1,1,1,1,1,1,0,0,1,0,1,1,1,1,1,1,1,1,1,1,0,0,1,1,1,0,0,1,1,1,1,1,0)
V(w3)$gender<-c(1,1,1,1,1,1,1,1,1,1,1,1,1,1,1,1,0,0,0,1,1,1,1,1,0,0,0,1,1,0,1,1,1,1,1,0,1,1,1,1,1,1,0,1,1,0,1,1,1,1,1,1,1,1,1,0,1,0,1,1,1,1,1,1,1,1,1,1,1,0,0,1,1,1,1,0,0,1,1,1,1,1,1,1,1,1,0,0,0,0,0,1,1,1,1,1,1,1,1,1,1,1,0,1,1,1,1,1,1,1,0,1,1,1,0,0,1,1,1,0,1,1,1,1,1,1,1,1,1,1,1,1,1,1,0,0,1,1,0,0,0,0,0,1,1,1,0,1,0,1,1,1,1,1,1,1,1,1,0,1)
V(w4)$gender<-c(1,1,1,1,1,1,1,1,1,1,1,1,1,1,1,1,0,0,0,1,1,1,1,1,0,0,0,1,1,0,1,1,1,1,1,1,1,1,1,1,1,1,0,1,1,0,1,1,1,1,1,1,0,1,0,1,0,1,1,1,1,1,1,1,1,1,1,1,1,0,1,1,1,0,0,1,1,1,1,1,1,1,1,0,0,0,0,0,1,1,1,1,1,1,1,1,1,1,0,1,1,1,1,1,0,1,1,0,0,1,1,1,1,1,1,1,1,1,1,1,1,1,1,1,1,1,0,0,1,1,0,0,0,0,0,1,1,1,0,1,0,1,1,1,1,1,1,1,1,0,1)
V(w5)$gender<-c(1,1,1,1,1,1,1,1,1,1,1,1,1,1,1,0,0,0,1,1,1,1,0,0,0,1,1,1,1,1,1,1,0,1,1,1,1,1,1,0,1,1,0,1,1,1,1,1,1,1,1,0,1,0,1,1,1,1,1,1,1,1,1,1,1,1,0,0,1,1,0,0,1,1,1,1,1,1,1,0,0,0,0,0,1,1,1,1,1,1,1,1,1,1,1,0,1,1,1,1,1,1,1,0,1,1,1,0,0,1,1,0,1,1,1,1,1,1,1,1,1,1,1,1,1,1,0,1,1,1,0,0,0,0,0,0,1,1,1,0,1,0,1,1,1,1,1,1,1,1,1,0,1)
V(w7)$gender<-c(1,1,1,1,1,1,1,1,1,1,1,0,0,0,0,1,1,1,0,0,0,1,1,0,1,1,1,1,1,1,1,1,0,1,1,1,1,0,0,1,1,1,1,1,1,1,0,1,1,0,0,1,1,1,1,1,1,1,0,0,0,0,0,1,1,1,1,1,1,1,0,1,1,1,1,1,0,1,1,1,1,1,1,1,1,1,0,0,0,0,1,1,0,1,0,1,1,1,1,1,1,1,1,0)
V(w8)$gender<-c(1,1,1,1,1,1,1,1,1,1,1,1,1,0,0,1,1,0,0,1,1,0,1,1,1,1,1,1,0,1,1,0,1,1,1,1,1,0,0,1,1,1,1,1,1,1,1,1,1,1,0,0,1,1,0,0,1,1,1,1,1,1,1,1,0,0,0,0,0,1,1,1,1,1,1,1,1,1,0,1,1,1,1,0,1,0,0,1,1,1,1,1,1,1,1,1,0,1,0,0,0,1,1,1,0,1,0,1,1,1,1,1,1,1,0,1)
V(w9)$gender<-c(1,1,1,1,1,1,1,1,1,1,1,1,1,1,0,0,0,0,1,1,1,0,0,0,1,1,0,1,1,1,1,1,1,1,1,1,0,1,1,1,0,1,1,1,1,1,1,1,0,1,0,1,1,1,1,1,1,1,1,1,1,1,0,1,1,1,0,0,1,1,1,1,1,1,1,1,1,0,0,0,0,0,1,1,1,1,1,1,1,1,1,1,0,1,1,1,1,1,0,1,1,0,0,1,1,1,1,1,1,1,1,1,1,1,1,0,1,1,0,0,0,0,0,1,1,1,0,1,0,1,1,1,1,1,1,1,1,0,1)

#Assign section. Cohort is the same as section. 
V(w2)$cohort<-c(3,10,10,6,2,2,4,3,6,4,5,6,1,6,6,6,5,1,3,4,10,2,2,1,5,10,6,2,10,10,11,4,4,2,6,2,4,5,2,3,2,10,4,6,3,2,3,5,3,2,10,5,5,5,5,1,5,5,2,4,10,4,4,4,4,4,10,6,2,10,4,3,6,2,3,3,10,4,6,6,4,4,6,2,5,1,6,6,1,2,2,2,3,4,1,6,5,2,3,4,10,3)
V(w3)$cohort<-c(3,10,10,6,1,2,10,2,4,3,4,6,4,5,6,4,1,6,6,6,6,5,1,3,5,4,10,2,2,1,5,6,10,6,2,10,3,10,5,1,4,4,10,6,3,2,10,4,4,5,1,5,2,3,2,1,3,4,10,4,6,3,3,2,3,5,4,3,10,2,5,10,6,10,5,5,5,5,3,1,5,5,10,10,2,4,10,1,1,5,4,2,4,4,4,1,4,1,6,10,3,1,6,2,10,2,2,4,3,6,6,1,2,3,3,10,4,10,5,6,4,6,6,1,4,4,6,2,5,1,10,6,6,2,10,10,2,6,1,2,10,6,2,2,3,4,1,3,6,5,6,5,2,6,3,10,4,10,3,1)
V(w4)$cohort<-c(3,10,10,6,1,2,10,2,4,3,4,6,4,5,6,4,1,6,6,6,6,5,1,3,5,4,10,2,2,1,5,6,10,6,2,3,1,10,5,1,4,4,2,6,3,2,4,5,1,5,2,3,10,2,1,3,4,10,4,6,3,3,2,2,3,5,4,3,10,2,10,6,5,5,5,5,3,1,5,5,10,2,4,10,1,1,5,4,2,4,4,4,1,4,1,6,3,1,6,2,10,2,4,6,6,2,3,3,10,4,5,4,6,6,1,4,4,6,2,5,1,6,6,2,1,4,10,10,2,6,10,1,2,6,2,2,3,4,1,3,6,5,6,5,2,3,10,4,10,3,1)
V(w5)$cohort<-c(3,10,10,6,1,2,10,2,3,4,6,4,5,6,4,1,6,6,6,5,1,3,5,4,10,2,2,5,6,10,6,2,10,3,1,10,5,4,4,2,6,3,2,10,4,4,5,5,2,3,2,1,3,4,10,4,6,3,3,2,2,10,3,5,3,10,2,5,10,5,5,5,5,1,5,5,10,2,4,10,1,1,5,4,2,4,4,4,1,4,1,6,10,3,1,6,2,10,2,2,4,3,6,6,1,2,3,3,10,4,5,6,4,6,6,1,4,4,6,2,1,10,6,6,2,4,10,2,6,5,10,1,2,10,6,2,2,3,4,1,3,6,5,6,5,2,6,3,10,4,10,3,1)
V(w7)$cohort<-c(3,6,2,2,4,3,4,6,4,5,6,1,6,6,4,6,5,3,5,4,10,2,2,1,5,6,2,3,1,5,4,6,2,4,4,1,2,1,4,4,6,3,3,3,4,3,2,10,5,5,5,5,5,5,10,10,2,4,10,1,1,5,4,2,4,4,4,4,6,3,6,2,10,4,6,2,3,5,1,6,2,5,10,1,2,6,10,1,2,6,3,4,1,3,6,5,6,5,2,6,3,4,10,3)
V(w8)$cohort<-c(3,6,1,2,2,4,3,4,6,4,5,6,4,1,6,6,3,5,10,2,2,1,5,6,2,3,5,4,2,6,3,2,4,1,2,3,2,1,4,10,4,6,3,3,2,2,3,5,4,3,2,5,10,5,5,5,5,3,1,5,5,10,2,4,10,1,1,5,4,2,4,4,4,4,1,10,3,1,6,2,2,4,6,6,2,3,10,5,4,1,4,6,2,6,2,1,10,6,10,2,6,2,3,4,1,3,6,5,6,5,2,6,3,10,3,1)
V(w9)$cohort<-c(3,10,6,1,2,2,4,3,4,6,4,5,6,4,1,6,6,4,6,5,3,5,4,10,2,2,1,5,6,6,2,3,1,5,4,4,2,10,6,3,2,4,4,1,5,2,3,2,1,3,4,10,4,6,3,3,2,2,3,5,4,3,2,10,6,5,5,5,5,3,1,5,5,10,10,2,4,10,1,1,5,4,2,4,4,4,4,1,6,10,3,1,6,2,10,2,4,6,6,2,3,3,10,5,4,6,1,4,6,2,10,6,6,2,1,10,2,6,10,1,2,6,2,2,3,4,1,3,6,5,6,5,2,6,3,4,10,3,1)

#Assign course grades. Danish system: -3,0,2,4,7,10,12 - where -3 is the lowest and 12 is the highest.
V(w2)$grade<-c(2,-3,0,4,4,7,12,7,2,10,2,12,0,2,4,4,0,0,10,10,2,4,2,7,12,-3,4,4,4,-3,7,12,2,0,7,10,4,0,7,4,7,20,10,4,2,10,4,2,4,2,2,0,2,4,2,4,7,2,7,2,7,2,7,12,4,10,2,2,10,0,7,7,4,4,0,7,0,0,-3,2,12,2,2,2,2,4,0,4,-3,4,7,7,0,10,2,0,2,4,10,0,0,10)
V(w3)$grade<-c(2,-3,0,4,2,4,0,7,12,7,7,2,10,2,12,2,0,2,4,4,4,0,0,10,7,10,2,4,2,7,12,10,-3,4,4,4,2,-3,7,4,12,2,30,7,12,10,30,2,4,7,4,0,7,4,7,0,0,4,0,10,4,7,2,10,4,2,7,4,-3,2,0,2,10,-3,0,2,4,2,0,4,7,2,20,0,7,2,7,10,2,2,2,10,7,12,4,7,10,2,2,2,12,7,2,10,0,4,4,7,7,4,0,4,4,0,7,0,0,2,10,-3,7,2,7,4,12,2,2,2,2,4,10,0,4,10,-3,-3,0,0,-3,4,20,2,7,7,0,10,2,4,0,2,7,2,4,2,10,7,0,0,10,4)
V(w4)$grade<-c(2,-3,0,4,2,4,0,7,12,7,7,2,10,2,12,2,0,2,4,4,4,0,0,10,7,10,2,4,2,7,12,10,-3,4,4,2,4,-3,7,4,12,2,0,7,12,10,2,7,4,0,7,4,20,7,0,0,4,0,10,4,7,2,0,10,4,2,7,4,-3,2,2,10,0,2,4,2,0,4,7,2,0,7,2,7,10,2,2,2,10,7,12,4,7,10,2,2,12,7,2,10,0,4,7,4,0,4,0,7,0,0,10,7,2,7,4,12,2,2,2,2,4,0,4,10,-3,2,-3,-3,0,0,2,-3,4,2,7,7,0,10,2,4,0,2,7,2,4,10,7,0,0,10,4)
V(w5)$grade<-c(2,-3,0,4,2,4,0,7,7,7,2,10,2,12,2,0,2,4,4,0,0,10,7,10,2,4,2,12,10,-3,4,4,4,2,4,-3,7,12,2,0,7,12,10,NA,2,4,7,0,7,4,7,0,0,4,0,10,4,7,2,0,10,NA,4,2,4,-3,2,0,2,0,2,4,2,4,7,2,0,7,2,7,10,2,2,2,10,7,12,4,7,10,2,2,2,12,7,2,10,0,4,4,7,7,4,0,4,4,0,7,0,0,10,-3,7,2,7,4,12,2,2,2,4,10,0,4,10,2,-3,0,0,4,2,-3,4,NA,2,7,7,0,10,2,4,0,2,7,2,4,2,10,7,0,0,10,4)
V(w7)$grade<-c(2,4,4,7,12,7,7,2,10,2,12,0,2,4,10,4,0,10,7,10,2,4,2,7,12,4,4,2,4,7,12,7,10,2,4,4,7,0,4,10,4,7,2,4,7,4,2,2,0,2,4,2,7,2,20,0,7,2,7,10,2,2,2,10,7,12,4,10,2,12,2,10,0,7,4,4,7,10,4,2,2,2,10,-3,0,0,2,-3,4,2,0,10,2,4,0,2,7,2,4,2,10,0,0,10)
V(w8)$grade<-c(2,4,2,4,7,12,7,7,2,10,2,12,2,0,4,4,10,7,2,4,2,7,12,4,4,2,7,12,0,7,12,10,2,4,7,4,7,0,4,0,10,4,7,2,0,10,4,2,7,4,2,0,2,0,2,4,2,0,4,7,2,20,7,2,7,10,2,2,2,10,7,12,4,10,2,2,12,7,2,10,4,7,4,0,4,7,0,10,7,4,12,2,2,0,10,-3,-3,0,2,4,2,7,0,10,2,4,0,2,7,2,4,2,10,0,10,4)
V(w9)$grade<-c(2,0,4,2,4,7,12,7,7,2,10,2,12,2,0,2,4,10,4,0,10,7,10,2,4,2,7,12,10,4,4,2,4,7,12,2,0,30,7,12,10,2,4,4,0,7,4,7,0,0,4,0,10,4,7,2,0,10,4,2,7,4,2,2,10,0,2,4,2,0,4,7,2,20,0,7,2,7,10,2,2,2,10,7,12,4,10,2,2,2,12,7,2,10,0,4,7,4,0,4,0,7,0,10,7,2,4,12,2,2,10,0,4,10,-3,-3,0,0,2,-3,4,2,7,7,0,10,2,4,0,2,7,2,4,2,10,0,0,10,4)
